# Supplementary material for: Pathway-Activity Likelihood Analysis and Metabolite Annotation for Untargeted Metabolomics Using Probabilistic Modeling
Source: Metabolites. 2020 May 3;10(5):183. doi: 10.3390/metabo10050183 (PMC7281100; doi:10.3390/metabo10050183)
Supplement: Supplementary file 1 [file metabolites-10-00183-s001.zip]

Archive with 8 entries (5 files):
- Supplementary/
- Supplementary/Supplementary_Table_1.xlsx
- __MACOSX/
- __MACOSX/Supplementary/
- __MACOSX/Supplementary/._Supplementary_Table_1.xlsx
- Supplementary/PUMA_Supp_rev1.pdf
- __MACOSX/Supplementary/._PUMA_Supp_rev1.pdf
- __MACOSX/._Supplementary
