# Supplementary material for: Pathway-Activity Likelihood Analysis and Metabolite Annotation for Untargeted Metabolomics Using Probabilistic Modeling
Source: Metabolites. 2020 May 3;10(5):183. doi: 10.3390/metabo10050183 (PMC7281100; doi:10.3390/metabo10050183)
Supplement: Supplementary file 1 [file metabolites-10-00183-s001.zip › Supplementary/Supplementary_Table_1.xlsx]

## Sheet: Overview
Pathway Activity Analysis and Metabolite Annotation for Untargeted Metabolomics using Probabilistic Modeling
Ramtin Hosseini, Neda Hassanpour, Li-Ping Liu and Soha Hassoun
Department of Computer Science, Medford, MA 02155
Supplementary Table S1
Sheet Name	Description
a) CHO Combined	Listing of active pathways for the CHO cell sample per PUMA, ORA, and statistical testing for combined CHO dataset
b) CHO indvidual	Listing of active pathways per PUMA for the CHO cell sample for individual CHO datasets
c) Human Urine Sample	Listing of active pathways per PUMA for the human urine sample, ORA, and statistical testing

## Sheet: a) CHO-combined
				PUMA		ORA	Fisher Exact Test
Pathway ID	Pathway	Pathway Size	# masses mapped to the pathway	Identified active ?	Probablity of Pathway Active, combined dataset	Ratio of masses mapped to pathway to pathway size	Pathways that are signficant by Fisher's Exact Test
cge00010	Glycolysis / Gluconeogenesis	21	0	N	0	0	N
cge00020	Citrate cycle (TCA cycle)	13	2	Y	1	0.153846	N
cge00030	Pentose phosphate	22	1	Y	1	0.0454545	N
cge00040	Pentose and glucuronate interconversions	15	3	Y	1	0.2	N
cge00051	Fructose and mannose metabolism	20	4	N	0.001	0.2	N
cge00052	Galactose metabolism	27	6	Y	1	0.222222	Y
cge00053	Ascorbate and aldarate metabolism	9	3	Y	1	0.333333	N
cge00061	Fatty acid biosynthesis	7	2	Y	1	0.285714	N
cge00062	Fatty acid elongation	27	1	N	0	0.037037	N
cge00071	Fatty acid degradation	34	1	N	0	0.02	Y
cge00072	Synthesis and degradation of ketone bodies	6	0	N	0.16	0	N
cge00100	Steroid biosynthesis	39	0	N	0	0	N
cge00120	Primary bile acid biosynthesis	47	0	N	0	0	N
cge00130	Ubiquinone and other terpenoid-quinone biosynthesis	8	1	Y	1	0.125	N
cge00140	Steroid hormone biosynthesis	78	4	Y	1	0.0512821	N
cge00220	Arginine biosynthesis	16	1	N	0.02	0.0625	N
cge00230	Purine metabolism	50	17	Y	1	0.34	Y
cge00232	Caffeine metabolism	13	3	Y	1	0.230769	N
cge00240	Pyrimidine metabolism	28	7	Y	1	0.25	N
cge00250	Alanine, aspartate and glutamate metabolism	31	4	Y	1	0.129032	N
cge00260	Glycine, serine and threonine metabolism	40	5	N	0.13	0.125	N
cge00270	Cysteine and methionine metabolism	46	5	Y	1	0.108696	N
cge00280	Valine, leucine and isoleucine degradation	36	4	Y	1	0.111111	N
cge00290	Valine, leucine and isoleucine biosynthesis	8	1	N	0.05	0.125	N
cge00300	Lysine biosynthesis	4	1	Y	1	0.25	N
cge00310	Lysine degradation	22	5	N	0.2	0.227273	N
cge00330	Arginine and proline metabolism	44	8	Y	1	0.181818	N
cge00340	Histidine metabolism	20	3	N	0.1	0.15	N
cge00350	Tyrosine metabolism	52	10	Y	1	0.192308	N
cge00360	Phenylalanine metabolism	13	2	N	0.07	0.153846	N
cge00380	Tryptophan metabolism	43	11	Y	1	0.255814	N
cge00400	Phenylalanine, tyrosine and tryptophan biosynthesis	6	1	Y	0.93	0.166667	N
cge00410	beta-Alanine metabolism	25	3	N	0	0.12	N
cge00430	Taurine and hypotaurine metabolism	9	0	N	0.016	0	N
cge00450	Selenocompound metabolism	21	3	Y	1	0.142857	N
cge00460	Cyanoamino acid metabolism	6	0	N	0.13	0	N
cge00471	D-Glutamine and D-glutamate metabolism	3	0	N	0.27	0	N
cge00472	D-Arginine and D-ornithine metabolism	4	0	N	0.1	0	N
cge00480	Glutathione metabolism	21	1	N	0	0.047619	N
cge00500	Starch and sucrose metabolism	18	2	N	0	0.111111	N
cge00510	N-Glycan biosynthesis	4	3	Y	0.53	0.75	Y
cge00520	Amino sugar and nucleotide sugar metabolism	37	9	Y	1	0.243243	Y
cge00524	Neomycin, kanamycin and gentamicin biosynthesis	2	0	N	0.29	0	N
cge00531	Glycosaminoglycan degradation	7	3	Y	1	0.428571	Y
cge00561	Glycerolipid metabolism	8	0	N	0.012	0	N
cge00562	Inositol phosphate metabolism	20	1	N	0	0.05	N
cge00563	Glycosylphosphatidylinositol (GPI)-anchor biosynthesis	2	0	N	0.39	0	N
cge00564	Glycerophospholipid metabolism	19	8	Y	1	0.421053	Y
cge00565	Ether lipid metabolism	8	3	N	0.21	0.375	N
cge00590	Arachidonic acid metabolism	36	1	Y	1	0.0277778	N
cge00591	Linoleic acid metabolism	3	0	N	0.17	0	N
cge00592	alpha-Linolenic acid metabolism	12	1	Y	1	0.0833333	N
cge00600	Sphingolipid metabolism	18	4	N	0.01	0.222222	N
cge00603	Glycosphingolipid biosynthesis - globo and isoglobo series	2	1	N	0.48	0.5	N
cge00604	Glycosphingolipid biosynthesis - ganglio series	2	1	N	0.47	0.5	N
cge00620	Pyruvate metabolism	17	2	Y	1	0.117647	N
cge00630	Glyoxylate and dicarboxylate metabolism	28	1	N	0	0.0357143	N
cge00640	Propanoate metabolism	18	4	Y	1	0.222222	N
cge00650	Butanoate metabolism	13	1	N	0.012	0.0769231	N
cge00670	One carbon pool by folate	19	4	Y	1	0.210526	N
cge00730	Thiamine metabolism	5	1	Y	1	0.2	N
cge00740	Riboflavin metabolism	5	1	Y	1	0.2	N
cge00750	Vitamin B6 metabolism	9	3	Y	1	0.333333	N
cge00760	Nicotinate and nicotinamide metabolism	18	5	Y	1	0.277778	N
cge00770	Pantothenate and CoA biosynthesis	16	5	Y	1	0.3125	N
cge00780	Biotin metabolism	4	2	Y	1	0.5	N
cge00785	lipoic acid metabolism	4	3	Y	1	0.75	Y
cge00790	Folate biosynthesis	19	4	Y	1	0.210526	N
cge00830	Retinol metabolism	17	0	N	0.001	0	N
cge00860	Porphyrin and chlorophyll metabolism	30	2	Y	1	0.0666667	N
cge00900	Terpenoid backbone biosynthesis	16	3	Y	1	0.1875	N
cge00910	Nitrogen metabolism	2	0	N	0.43	0	N
cge00920	Sulfur metabolism	8	1	N	0.04	0.125	N
cge00970	Aminoacyl-tRNA biosynthesis	22	3	N	0.017	0.136364	N
cge00980	Metabolism of xenobiotics by cytochrome P450	69	12	Y	1	0.173913	N
cge00982	Drug metabolism - cytochrome P450	29	8	Y	1	0.275862	N
cge00983	Drug metabolism - other enzymes	40	9	Y	1	0.225	N
cge01040	Biosynthesis of unsaturated fatty acids	5	0	N	0.069	0	N
cge01200	Carbon metabolism	59	4	N	0.01	0.0677966	N
cge01210	2-Oxocarboxylic acid metabolism	20	2	N	0.001	0.1	N
cge01212	Fatty acid metabolism	32	2	N	0	0.0625	N
cge01230	Biosynthesis of amino acids	66	6	N	0.18	0.0909091	N

## Sheet: b) CHO-individual
Pathway ID	Pathway	Pathway Size	# masses mapped to the pathway (HilNeg)	# masses mapped to the pathway (HilPos)	# masses mapped to the pathway (SynNeg)	Identified active due to HilNeg dataset?	Identified active due to HilPos dataset?	Identified active due to SynNeg dataset?	Identified active based on combined dataset
cge00010	Glycolysis / Gluconeogenesis	21	0	0	0	N	N	N	N
cge00020	Citrate cycle (TCA cycle)	13	1	1	0	Y	Y	N	Y
cge00030	Pentose phosphate	22	1	0	1	Y	N	Y	Y
cge00040	Pentose and glucuronate interconversions	15	0	1	2	N	Y	N	Y
cge00051	Fructose and mannose metabolism	20	1	1	2	N	N	N	N
cge00052	Galactose metabolism	27	1	2	4	Y	Y	Y	Y
cge00053	Ascorbate and aldarate metabolism	9	1	0	2	Y	N	N	Y
cge00061	Fatty acid biosynthesis	7	1	1	0	Y	Y	N	Y
cge00062	Fatty acid elongation	27	1	0	0	N	N	N	N
cge00071	Fatty acid degradation	34	0	0	1	N	N	N	N
cge00072	Synthesis and degradation of ketone bodies	6	0	0	0	N	N	N	N
cge00100	Steroid biosynthesis	39	0	0	0	N	N	N	N
cge00120	Primary bile acid biosynthesis	47	0	0	0	N	N	N	N
cge00130	Ubiquinone and other terpenoid-quinone biosynthesis	8	1	0	1	Y	N	Y	Y
cge00140	Steroid hormone biosynthesis	78	3	0	2	Y	N	Y	Y
cge00220	Arginine biosynthesis	16	0	0	1	N	N	N	N
cge00230	Purine metabolism	50	7	3	13	Y	Y	Y	Y
cge00232	Caffeine metabolism	13	1	0	3	Y	N	Y	Y
cge00240	Pyrimidine metabolism	28	2	2	4	Y	Y	Y	Y
cge00250	Alanine, aspartate and glutamate metabolism	31	1	1	2	Y	N	Y	Y
cge00260	Glycine, serine and threonine metabolism	40	1	1	3	N	N	Y	N
cge00270	Cysteine and methionine metabolism	46	2	1	2	Y	N	N	Y
cge00280	Valine, leucine and isoleucine degradation	36	1	1	2	N	Y	Y	Y
cge00290	Valine, leucine and isoleucine biosynthesis	8	1	0	0	N	N	N	N
cge00300	Lysine biosynthesis	4	0	0	1	N	N	Y	Y
cge00310	Lysine degradation	22	1	1	3	N	N	N	N
cge00330	Arginine and proline metabolism	44	2	2	4	Y	Y	N	Y
cge00340	Histidine metabolism	20	1	0	2	N	N	N	N
cge00350	Tyrosine metabolism	52	5	2	6	Y	Y	Y	Y
cge00360	Phenylalanine metabolism	13	2	0	0	N	N	N	N
cge00380	Tryptophan metabolism	43	3	4	6	Y	Y	Y	Y
cge00400	Phenylalanine, tyrosine and tryptophan biosynthesis	6	1	0	0	Y	N	N	Y
cge00410	beta-Alanine metabolism	25	1	0	2	N	N	Y	N
cge00430	Taurine and hypotaurine metabolism	9	0	0	0	N	N	N	N
cge00450	Selenocompound metabolism	21	1	0	2	N	N	Y	Y
cge00460	Cyanoamino acid metabolism	6	0	0	0	N	N	N	N
cge00471	D-Glutamine and D-glutamate metabolism	3	0	0	0	N	N	N	N
cge00472	D-Arginine and D-ornithine metabolism	4	0	0	0	N	N	N	N
cge00480	Glutathione metabolism	21	0	1	0	N	N	N	N
cge00500	Starch and sucrose metabolism	18	0	0	2	N	N	N	N
cge00510	N-Glycan biosynthesis	4	2	0	2	N	N	N	Y
cge00520	Amino sugar and nucleotide sugar metabolism	37	3	3	5	Y	Y	Y	Y
cge00524	Neomycin, kanamycin and gentamicin biosynthesis	2	0	0	0	N	N	N	N
cge00531	Glycosaminoglycan degradation	7	0	1	2	N	N	Y	Y
cge00561	Glycerolipid metabolism	8	0	0	0	N	N	N	N
cge00562	Inositol phosphate metabolism	20	0	0	1	N	N	N	N
cge00563	Glycosylphosphatidylinositol (GPI)-anchor biosynthesis	2	0	0	0	N	N	N	N
cge00564	Glycerophospholipid metabolism	19	2	4	2	N	Y	Y	Y
cge00565	Ether lipid metabolism	8	3	1	1	Y	N	N	N
cge00590	Arachidonic acid metabolism	36	0	1	0	N	Y	N	Y
cge00591	Linoleic acid metabolism	3	0	0	0	N	N	N	N
cge00592	alpha-Linolenic acid metabolism	12	0	0	1	N	N	Y	Y
cge00600	Sphingolipid metabolism	18	2	1	2	Y	N	N	N
cge00603	Glycosphingolipid biosynthesis - globo and isoglobo series	2	0	1	0	N	N	N	N
cge00604	Glycosphingolipid biosynthesis - ganglio series	2	0	1	0	N	N	N	N
cge00620	Pyruvate metabolism	17	1	1	0	N	Y	N	Y
cge00630	Glyoxylate and dicarboxylate metabolism	28	0	1	0	N	N	N	N
cge00650	Propanoate metabolism	18	0	0	1	N	N	N	Y
cge00640	Butanoate metabolism	13	1	2	1	N	Y	N	N
cge00670	One carbon pool by folate	19	1	2	3	N	N	Y	Y
cge00730	Thiamine metabolism	5	1	0	1	Y	N	Y	Y
cge00740	Riboflavin metabolism	5	1	0	0	Y	N	N	Y
cge00750	Vitamin B6 metabolism	9	2	0	1	Y	N	Y	Y
cge00760	Nicotinate and nicotinamide metabolism	18	2	0	3	Y	N	Y	Y
cge00770	Pantothenate and CoA biosynthesis	16	3	0	2	Y	N	Y	Y
cge00780	Biotin metabolism	4	0	1	1	N	Y	Y	Y
cge00785	lipoic acid metabolism	4	1	0	2	N	N	Y	Y
cge00790	Folate biosynthesis	19	1	2	2	Y	Y	Y	Y
cge00830	Retinol metabolism	17	0	0		N	N	N	N
cge00860	Porphyrin and chlorophyll metabolism	30	1	0	1	Y	N	N	Y
cge00900	Terpenoid backbone biosynthesis	16	1	0	2	N	N	Y	Y
cge00910	Nitrogen metabolism	2	0	0	0	N	N	N	N
cge00920	Sulfur metabolism	8	0	0	1	N	N	N	N
cge00970	Aminoacyl-tRNA biosynthesis	22	1	1	2	N	N	N	N
cge00980	Metabolism of xenobiotics by cytochrome P450	69	4	2	8	Y	Y	Y	Y
cge00982	Drug metabolism - cytochrome P450	29	2	2	4	Y	Y	Y	Y
cge00983	Drug metabolism - other enzymes	40	3	0	7	Y	N	Y	Y
cge01040	Biosynthesis of unsaturated fatty acids	5	0	0	0	N	N	N	N
cge01200	Carbon metabolism	59	1	1	3	N	N	N	N
cge01210	2-Oxocarboxylic acid metabolism	20	1	1	0	N	N	N	N
cge01212	Fatty acid metabolism	32	1	0	1	N	N	N	N
cge01230	Biosynthesis of amino acids	66	3	1	3	N	N	N	N

## Sheet: c) human urine sample
				PUMA		ORA	Fisher Exact Test
Pathway ID	Pathway name	Pathway size	# masses mapped to pathway	Probablity of pathway active	Active Pathways Identified by PUMA	Ratio of masses mapped to pathway relative to pathway size	Pathways that are signficant by Fisher's Exact Test
2PHENDEG-PWY	phenylethylamine degradation I	10	0	0.0666667	N	0	N
ADENOSYLHOMOCYSCAT-PWY	methionine salvage II (mammalia)	6	2	0.0488889	N	0.333333	N
ALANINE-DEG3-PWY	alanine degradation III	4	4	0.253333	N	1	Y
ALANINE-SYN2-PWY	alanine biosynthesis II	4	4	0.266667	N	1	Y
ARG-PRO-PWY	arginine degradation VI (arginase 2 pathway)	10	6	0.315556	N	0.6	Y
ARGASEDEG-PWY	arginine degradation I (arginase pathway)	11	5	0.313333	N	0.454545	Y
ARGININE-SYN4-PWY	arginine biosynthesis IV	20	7	0.183333	N	0.35	Y
ARGSPECAT-PWY	spermine biosynthesis	7	2	0.155556	N	0.285714	N
ASPARAGINE-BIOSYNTHESIS	asparagine biosynthesis I	9	4	0.256667	N	0.444444	Y
ASPARAGINE-DEG1-PWY	asparagine degradation I	5	2	0.282222	N	0.4	N
ASPARTATESYN-PWY	aspartate biosynthesis	4	3	0.17	N	0.75	Y
BETA-ALA-DEGRADATION-I-PWY	&beta;-alanine degradation I	9	4	0.266667	N	0.444444	Y
BGALACT-PWY	lactose degradation III	4	2	0.59	Y	0.5	N
BSUBPOLYAMSYN-PWY	spermidine biosynthesis I	7	1	0.0833333	N	0.142857	N
CHOLINE-BETAINE-ANA-PWY	choline degradation I	7	1	0.407778	N	0.142857	N
CITRULBIO-PWY	citrulline biosynthesis	20	8	0.23	N	0.4	Y
CITRULLINE-DEG-PWY	citrulline degradation	9	1	0.2	N	0.111111	N
COA-PWY	coenzyme A biosynthesis	13	0	0.00666667	N	0	N
CYSTEINE-DEG-PWY	L-cysteine degradation I	10	3	0.0433333	N	0.3	N
DETOX1-PWY	superoxide radicals degradation	5	0	0.138889	N	0	N
FAO-PWY	fatty acid &beta;-oxidation I	9	0	0.235556	N	0	N
GLNSYN-PWY	glutamine biosynthesis I	6	2	0.24	N	0.333333	N
GLUAMCAT-PWY	N-acetylglucosamine degradation I	6	0	0.0522222	N	0	N
GLUCONEO-PWY	gluconeogenesis I	23	2	0.00888889	N	0.0869565	N
GLUCOSE1PMETAB-PWY	glucose and glucose-1-phosphate degradation	11	2	0.0433333	N	0.181818	N
GLUDEG-I-PWY	glutamate degradation III (via 4-aminobutyrate)	10	4	0.227778	N	0.4	N
GLUT-REDOX-PWY	glutathione redox reactions II	5	0	0.103333	N	0	N
GLUTAMATE-SYN2-PWY	glutamate biosynthesis II	5	2	0.237778	N	0.4	N
GLUTAMINDEG-PWY	glutamine degradation I	5	2	0.251111	N	0.4	N
GLUTATHIONESYN-PWY	glutathione biosynthesis	9	1	0.0577778	N	0.111111	N
GLUTDEG-PWY	glutamate degradation II	7	4	0.224444	N	0.571429	Y
GLYCGREAT-PWY	glycine degradation (creatine biosynthesis)	8	3	1	Y	0.375	N
GLYCINE-SYN2-PWY	glycine biosynthesis II	8	0	0.0944444	N	0	N
GLYCLEAV-PWY	glycine cleavage	8	0	0.0866667	N	0	N
GLYCOLYSIS	glycolysis I	18	1	0.00111111	N	0.0555556	N
GLYSYN-ALA-PWY	glycine biosynthesis III	4	2	0.168889	N	0.5	N
GLYSYN-PWY	glycine biosynthesis I	5	1	0.0911111	N	0.2	N
HEME-BIOSYNTHESIS-II	heme biosynthesis from uroporphyrinogen-III I	11	0	0.0155556	N	0	N
HISHP-PWY	histidine degradation VI	14	5	0.632222	Y	0.357143	Y
HOMOCYSDEGR-PWY	cysteine biosynthesis/homocysteine degradation	8	1	0.0411111	N	0.125	N
HYDROXYPRODEG-PWY	4-hydroxyproline degradation I	13	5	1	Y	0.384615	Y
ILEUDEG-PWY	isoleucine degradation I	16	4	0.424444	N	0.25	N
LCYSDEG-PWY	L-cysteine degradation II	6	1	0.117778	N	0.166667	N
LEU-DEG2-PWY	leucine degradation I	20	4	0.59	Y	0.2	N
LIPAS-PWY	triacylglycerol degradation	3	0	0.154444	N	0	N
LIPASYN-PWY	phospholipases	5	1	0.48	N	0.2	N
LYSINE-DEG1-PWY	lysine degradation II	17	6	1	Y	0.352941	Y
MALATE-ASPARTATE-SHUTTLE-PWY	aspartate degradation II	8	4	0.276667	N	0.5	Y
MANNCAT-PWY	D-mannose degradation	2	0	0.0855556	N	0	N
MANNOSYL-CHITO-DOLICHOL-BIOSYNTHESIS	dolichyl-diphosphooligosaccharide biosynthesis	6	0	0.0344444	N	0	N
METHIONINE-DEG1-PWY	methionine degradation I (to homocysteine)	9	2	0.195556	N	0.222222	N
MGLDLCTANA-PWY	methylglyoxal degradation VI	9	2	0.167778	N	0.222222	N
NAD-BIOSYNTHESIS-III	NAD biosynthesis III	7	1	0.756667	Y	0.142857	N
NADPHOS-DEPHOS-PWY	NAD phosphorylation and dephosphorylation	9	0	0.221111	N	0	N
NONOXIPENT-PWY	pentose phosphate pathway (non-oxidative branch)	7	0	0.00444444	N	0	N
OXIDATIVEPENT-PWY	pentose phosphate pathway (oxidative branch)	9	0	0.0266667	N	0	N
P121-PWY	adenine and adenosine salvage I	7	1	0.107778	N	0.142857	N
PHENYLALANINE-DEG1-PWY	phenylalanine degradation I (aerobic)	8	2	0.168889	N	0.25	N
PLPSAL-PWY	pyridoxal 5'-phosphate salvage pathway	13	2	1	Y	0.153846	N
PROPIONMET-PWY	methylmalonyl pathway	9	0	0.0255556	N	0	N
PROSYN-PWY	proline biosynthesis I	12	3	0.111111	N	0.25	N
PROUT-PWY	proline degradation	7	2	0.193333	N	0.285714	N
PWY-0	putrescine degradation III	15	4	1	Y	0.266667	N
PWY-1801	formaldehyde oxidation II (glutathione-dependent)	7	0	0.0188889	N	0	N
PWY-2161	folate polyglutamylation	11	2	0.0533333	N	0.181818	N
PWY-2161B	glutamate removal from folates	2	1	0.244444	N	0.5	N
PWY-2201	folate transformations I	24	2	0.00111111	N	0.0833333	N
PWY-2301	myo-inositol biosynthesis	4	1	0.166667	N	0.25	N
PWY-3561	choline biosynthesis III	8	1	0.142222	N	0.125	N
PWY-3661	glycine betaine degradation	16	5	0.0322222	N	0.3125	N
PWY-3982	uracil degradation II (reductive)	10	4	1	Y	0.4	N
PWY-4061	glutathione-mediated detoxification I	9	2	0.164444	N	0.222222	N
PWY-4081	glutathione redox reactions I	7	0	0.111111	N	0	N
PWY-4101	sorbitol degradation I	4	1	1	Y	0.25	N
PWY-4202	arsenate detoxification I (glutaredoxin)	15	0	0	N	0	N
PWY-4261	glycerol degradation I	6	1	0.224444	N	0.166667	N
PWY-46	putrescine biosynthesis III	4	0	0.147778	N	0	N
PWY-4821	UDP-D-xylose and UDP-D-glucuronate biosynthesis	7	0	0.0922222	N	0	N
PWY-4921	protein citrullination	2	0	0.235556	N	0	N
PWY-4981	proline biosynthesis II (from arginine)	14	6	0.198889	N	0.428571	Y
PWY-4983	citrulline-nitric oxide cycle	14	4	0.245556	N	0.285714	N
PWY-4984	urea cycle	17	5	0.487778	N	0.294118	N
PWY-5030	histidine degradation III	12	4	0.39	N	0.333333	N
PWY-5046	2-oxoisovalerate decarboxylation to isobutanoyl-CoA	7	0	0.0933333	N	0	N
PWY-5067	glycogen biosynthesis II (from UDP-D-Glucose)	5	0	0.0644444	N	0	N
PWY-5084	2-oxoglutarate decarboxylation to succinyl-CoA	7	1	0.175556	N	0.142857	N
PWY-5120	geranylgeranyldiphosphate biosynthesis	4	0	0.0555556	N	0	N
PWY-5123	trans, trans-farnesyl diphosphate biosynthesis	5	0	0.0333333	N	0	N
PWY-5143	fatty acid activation	4	0	0.233333	N	0	N
PWY-5148	acyl-CoA hydrolysis	3	0	0.24	N	0	N
PWY-5172	acetyl-CoA biosynthesis III (from citrate)	7	1	0.237778	N	0.142857	N
PWY-5177	glutaryl-CoA degradation	12	0	0.00555556	N	0	N
PWY-5189	tetrapyrrole biosynthesis II	11	2	1	Y	0.181818	N
PWY-5269	cardiolipin biosynthesis II	5	1	0.312222	N	0.2	N
PWY-5270	morphine biosynthesis	25	2	0	N	0.08	N
PWY-5326	sulfite oxidation IV	5	0	0.0822222	N	0	N
PWY-5329	L-cysteine degradation III	8	3	0.0255556	N	0.375	N
PWY-5331	taurine biosynthesis	10	1	0.101111	N	0.1	N
PWY-5340	sulfate activation for sulfonation	7	0	0.05	N	0	N
PWY-5350	thiosulfate disproportionation III (rhodanese)	5	0	0.0311111	N	0	N
PWY-5386	methylglyoxal degradation I	7	2	0.136667	N	0.285714	N
PWY-5389	methylthiopropionate biosynthesis	6	0	0.0255556	N	0	N
PWY-5451	acetone degradation I (to methylglyoxal)	11	0	0.0211111	N	0	N
PWY-5453	methylglyoxal degradation III	8	0	0.0533333	N	0	N
PWY-5481	pyruvate fermentation to lactate	5	2	0.611111	Y	0.4	N
PWY-5512	UDP-N-acetyl-D-galactosamine biosynthesis I	1	0	0.151111	N	0	N
PWY-5514	UDP-N-acetyl-D-galactosamine biosynthesis II	15	1	0.00777778	N	0.0666667	N
PWY-5525	D-glucuronate degradation I	10	4	1	Y	0.4	N
PWY-5651	tryptophan degradation to 2-amino-3-carboxymuconate semialdehyde	13	4	1	Y	0.307692	N
PWY-5652	2-amino-3-carboxymuconate semialdehyde degradation to glutaryl-CoA	12	1	0.0455556	N	0.0833333	N
PWY-5653	NAD biosynthesis from 2-amino-3-carboxymuconate semialdehyde	14	2	0.0244444	N	0.142857	N
PWY-5659	GDP-mannose biosynthesis	8	0	0.0155556	N	0	N
PWY-5661	GDP-glucose biosynthesis	10	1	0.0177778	N	0.1	N
PWY-5663	tetrahydrobiopterin biosynthesis I	10	1	0.706667	Y	0.1	N
PWY-5664	tetrahydrobiopterin biosynthesis II	11	1	0.306667	N	0.0909091	N
PWY-5667	CDP-diacylglycerol biosynthesis I	6	1	0.221111	N	0.166667	N
PWY-5670	epoxysqualene biosynthesis	10	0	0.0188889	N	0	N
PWY-5686	uridine-5'-phosphate biosynthesis	18	4	1	Y	0.222222	N
PWY-5687	pyrimidine ribonucleotides interconversion	13	2	0.0288889	N	0.153846	N
PWY-5690	TCA cycle II (eukaryotic)	19	5	0.945556	Y	0.263158	N
PWY-5695	urate biosynthesis/inosine 5'-phosphate degradation	11	2	0.0988889	N	0.181818	N
PWY-5754-1	4-hydroxybenzoate biosynthesis	18	5	1	Y	0.277778	N
PWY-5766	glutamate degradation X	5	2	0.235556	N	0.4	N
PWY-5806	all-trans-decaprenyl diphosphate biosynthesis	4	0	0.0555556	N	0	N
PWY-5872	ubiquinol-10 biosynthesis (eukaryotic)	19	1	0	N	0.0526316	N
PWY-5874	heme degradation	8	0	0.0133333	N	0	N
PWY-5886	4-hydroxyphenylpyruvate biosynthesis	4	3	0.16	N	0.75	Y
PWY-5905	hypusine biosynthesis	5	1	0.2	N	0.2	N
PWY-5921	L-glutamine biosynthesis II (tRNA-dependent)	9	2	0.263333	N	0.222222	N
PWY-5941	glycogen degradation II	5	1	0.1	N	0.2	N
PWY-5963	thio-molybdenum cofactor biosynthesis	6	1	0.06	N	0.166667	N
PWY-5966	fatty acid biosynthesis initiation II	3	0	0.24	N	0	N
PWY-5972	stearate biosynthesis I (animals)	17	0	0.00333333	N	0	N
PWY-5994	palmitate biosynthesis I (animals)	9	0	0.0611111	N	0	N
PWY-5996	oleate biosynthesis II (animals)	7	0	0.0466667	N	0	N
PWY-6	GDP-L-fucose biosynthesis II (from L-fucose)	6	0	0.0955556	N	0	N
PWY-6000	&gamma;-linolenate biosynthesis II (animals)	9	0	0.0566667	N	0	N
PWY-6012	acyl carrier protein metabolism	4	0	0.102222	N	0	N
PWY-6030	serotonin and melatonin biosynthesis	13	4	1	Y	0.307692	N
PWY-6061	bile acid biosynthesis, neutral pathway	44	3	1	Y	0.0681818	N
PWY-6074	zymosterol biosynthesis	20	0	0	N	0	N
PWY-6076	1,25-dihydroxyvitamin D<sub>3</sub> biosynthesis	10	0	0.0111111	N	0	N
PWY-6100	L-carnitine biosynthesis	14	2	0.0166667	N	0.142857	N
PWY-6111	mitochondrial L-carnitine shuttle pathway	2	0	0.144444	N	0	N
PWY-6117	spermine and spermidine degradation I	13	4	1	Y	0.307692	N
PWY-6118	glycerol-3-phosphate shuttle	5	1	0.303333	N	0.2	N
PWY-6121	5-aminoimidazole ribonucleotide biosynthesis I	17	2	0	N	0.117647	N
PWY-6124	inosine-5'-phosphate biosynthesis II	16	2	0.00444444	N	0.125	N
PWY-6129	dolichol and dolichyl phosphate biosynthesis	11	0	0.0122222	N	0	N
PWY-6132	lanosterol biosynthesis	2	0	0.0711111	N	0	N
PWY-6133	(S)-reticuline biosynthesis II	16	4	0.00888889	N	0.25	N
PWY-6134	tyrosine biosynthesis IV	4	2	0.177778	N	0.5	N
PWY-6138	CMP-N-acetylneuraminate biosynthesis I (eukaryotes)	14	1	1	Y	0.0714286	N
PWY-6158	creatine-phosphate biosynthesis	5	1	0.198889	N	0.2	N
PWY-6166	calcium transport I	6	0	0.133333	N	0	N
PWY-6173	histamine biosynthesis	4	2	0.351111	N	0.5	N
PWY-6181	histamine degradation	18	4	1	Y	0.222222	N
PWY-6241	thyroid hormone biosynthesis	6	0	0.0433333	N	0	N
PWY-6260	thyroid hormone metabolism I (via deiodination)	11	0	0.00111111	N	0	N
PWY-6261	thyroid hormone metabolism II (via conjugation and/or degradation)	22	0	0	N	0	N
PWY-6273	phosphatidylethanolamine biosynthesis III	2	1	0.165556	N	0.5	N
PWY-6281	selenocysteine biosynthesis II (archaea and eukaryotes)	10	1	0.105556	N	0.1	N
PWY-6307	tryptophan degradation X (mammalian, via tryptamine)	15	3	1	Y	0.2	N
PWY-6313	serotonin degradation	20	3	1	Y	0.15	N
PWY-6317	galactose degradation I (Leloir pathway)	10	1	0.0244444	N	0.1	N
PWY-6318	phenylalanine degradation IV (mammalian, via side chain)	26	8	1	Y	0.307692	N
PWY-6334	L-dopa degradation	12	3	0.0144444	N	0.25	N
PWY-6342	noradrenaline and adrenaline degradation	20	4	1	Y	0.2	N
PWY-6351	D-myo-inositol (1,4,5)-trisphosphate biosynthesis	7	1	0.103333	N	0.142857	N
PWY-6352	3-phosphoinositide biosynthesis	7	1	0.185556	N	0.142857	N
PWY-6362	1D-myo-inositol hexakisphosphate biosynthesis II (mammalian)	11	0	0.0122222	N	0	N
PWY-6363	D-myo-inositol (1,4,5)-trisphosphate degradation	6	1	0.0711111	N	0.166667	N
PWY-6364	D-myo-inositol (1,3,4)-trisphosphate biosynthesis	8	0	0.0533333	N	0	N
PWY-6365	D-myo-inositol (3,4,5,6)-tetrakisphosphate biosynthesis	9	0	0.04	N	0	N
PWY-6366	D-myo-inositol (1,4,5,6)-tetrakisphosphate biosynthesis	9	0	0.0333333	N	0	N
PWY-6367	D-myo-inositol-5-phosphate metabolism	6	0	0.146667	N	0	N
PWY-6368	3-phosphoinositide degradation	2	0	0.234444	N	0	N
PWY-6369	inositol pyrophosphates biosynthesis	10	0	0.00444444	N	0	N
PWY-6370	ascorbate recycling (cytosolic)	10	1	0.813333	Y	0.1	N
PWY-6377	&alpha;-tocopherol degradation	9	0	0.0244444	N	0	N
PWY-6398	melatonin degradation I	13	1	0.00222222	N	0.0769231	N
PWY-6399	melatonin degradation II	11	1	1	Y	0.0909091	N
PWY-6400	melatonin degradation III	7	1	0.115556	N	0.142857	N
PWY-6405	Rapoport-Luebering glycolytic shunt	7	0	0.0322222	N	0	N
PWY-6430	thymine degradation	10	4	1	Y	0.4	N
PWY-6481	L-dopachrome biosynthesis	8	2	1	Y	0.25	N
PWY-6482	diphthamide biosynthesis	8	0	0.116667	N	0	N
PWY-6483	ceramide degradation	5	0	0.16	N	0	N
PWY-6498	eumelanin biosynthesis	9	0	0.0233333	N	0	N
PWY-6502	oxidized GTP and dGTP detoxification	10	0	0.00444444	N	0	N
PWY-6535	4-aminobutyrate degradation I	9	4	0.221111	N	0.444444	Y
PWY-6554	1D-myo-inositol hexakisphosphate biosynthesis V (from Ins(1,3,4)P3)	8	0	0.0188889	N	0	N
PWY-6557	glycoaminoglycan-protein linkage region biosynthesis	5	0	0.0433333	N	0	N
PWY-6558	heparan sulfate biosynthesis (late stages)	8	0	0.0288889	N	0	N
PWY-6566	chondroitin and dermatan biosynthesis	3	0	0.134444	N	0	N
PWY-6567	chondroitin sulfate biosynthesis (late stages)	4	0	0.0833333	N	0	N
PWY-6568	dermatan sulfate biosynthesis (late stages)	3	0	0.0933333	N	0	N
PWY-6573	chondroitin sulfate degradation (metazoa)	4	0	0.0988889	N	0	N
PWY-6576	dermatan sulfate degradation (metazoa)	5	1	0.132222	N	0.2	N
PWY-66	GDP-L-fucose biosynthesis I (from GDP-D-mannose)	7	0	0.0522222	N	0	N
PWY-6608	guanosine nucleotides degradation III	12	2	0.111111	N	0.166667	N
PWY-6609	adenine and adenosine salvage III	11	2	0.0588889	N	0.181818	N
PWY-6613	tetrahydrofolate salvage from 5,10-methenyltetrahydrofolate	7	0	0.0188889	N	0	N
PWY-6619	adenine and adenosine salvage VI	5	1	0.296667	N	0.2	N
PWY-6620	guanine and guanosine salvage I	7	1	0.111111	N	0.142857	N
PWY-6688	thyronamine and iodothyronamine metabolism	11	0	0	N	0	N
PWY-6689	tRNA splicing	11	1	0.287778	N	0.0909091	N
PWY-6755	S-methyl-5-thioalpha-D-ribose 1-phosphate degradation	12	1	0.00666667	N	0.0833333	N
PWY-6756	S-methyl-5'-thioadenosine degradation II	4	0	0.0555556	N	0	N
PWY-6823	molybdenum cofactor biosynthesis	13	1	0.00444444	N	0.0769231	N
PWY-6857	retinol biosynthesis	8	0	0.0722222	N	0	N
PWY-6861	the visual cycle I (vertebrates)	10	0	0.0277778	N	0	N
PWY-6872	retinoate biosynthesis I	6	0	0.0877778	N	0	N
PWY-6875	retinoate biosynthesis II	6	0	0.0944444	N	0	N
PWY-6898	thiamin salvage III	5	0	0.104444	N	0	N
PWY-6938	NADH repair	8	0	0.0877778	N	0	N
PWY-7049	eicosapentaenoate biosynthesis II (metazoa)	17	0	0.00666667	N	0	N
PWY-7112	4-hydroxy-2-nonenal detoxification	12	1	0.00555556	N	0.0833333	N
PWY-922	mevalonate pathway I	17	1	1	Y	0.0588235	N
PWY0-1021	alanine biosynthesis III	2	1	0.184444	N	0.5	N
PWY0-1182	trehalose degradation II (trehalase)	8	2	0.342222	N	0.25	N
PWY0-1264	biotin-carboxyl carrier protein assembly	10	0	0.0622222	N	0	N
PWY0-1275	lipoate biosynthesis and incorporation II	8	1	0.0488889	N	0.125	N
PWY0-1296	purine ribonucleosides degradation to ribose-1-phosphate	13	5	0.944444	Y	0.384615	Y
PWY0-1305	glutamate dependent acid resistance	4	2	0.251111	N	0.5	N
PWY0-1313	acetate conversion to acetyl-CoA	6	0	0.157778	N	0	N
PWY0-163	salvage pathways of pyrimidine ribonucleotides	19	3	1	Y	0.157895	N
PWY0-166	pyrimidine deoxyribonucleotides de novo biosynthesis I	20	1	0.00111111	N	0.05	N
PWY0-181	salvage pathways of pyrimidine deoxyribonucleotides	13	4	1	Y	0.307692	N
PWY0-522	lipoate salvage I	6	0	0.0911111	N	0	N
PWY0-662	PRPP biosynthesis I	5	0	0.106667	N	0	N
PWY3DJ-11281	sphingomyelin metabolism	4	0	0.0955556	N	0	N
PWY3DJ-11470	sphingosine and sphingosine-1-phosphate metabolism	12	0	0.0133333	N	0	N
PWY3DJ-12	ceramide biosynthesis	9	1	0.0566667	N	0.111111	N
PWY3O-4106	NAD salvage pathway III	7	1	1	Y	0.142857	N
PWY3O-450	phosphatidylcholine biosynthesis I	9	1	0.124444	N	0.111111	N
PWY4FS-6	phosphatidylethanolamine biosynthesis II	9	0	0.0255556	N	0	N
PWY66-11	BMP Signalling Pathway	2	0	0.237778	N	0	N
PWY66-14	MAP kinase cascade	2	0	0.235556	N	0	N
PWY66-161	oxidative ethanol degradation III	15	0	0.0611111	N	0	N
PWY66-162	ethanol degradation IV	13	0	0.0555556	N	0	N
PWY66-201	nicotine degradation IV	28	6	0	N	0.214286	N
PWY66-21	ethanol degradation II	12	0	0.0688889	N	0	N
PWY66-221	nicotine degradation III	24	7	1	Y	0.291667	Y
PWY66-241	bupropion degradation	10	0	0.00444444	N	0	N
PWY66-301	catecholamine biosynthesis	14	3	0.193333	N	0.214286	N
PWY66-366	flavin biosynthesis IV (mammalian)	7	1	1	Y	0.142857	N
PWY66-367	ketogenesis	12	0	0.0144444	N	0	N
PWY66-368	ketolysis	10	1	0.0555556	N	0.1	N
PWY66-373	sucrose degradation V (mammalian)	12	3	0.368889	N	0.25	N
PWY66-374	prostanoid biosynthesis	8	0	0.01	N	0	N
PWY66-375	leukotriene biosynthesis	11	0	0.00666667	N	0	N
PWY66-377	pregnenolone biosynthesis	7	0	0.0177778	N	0	N
PWY66-378	androgen biosynthesis	15	0	0	N	0	N
PWY66-380	estrogen biosynthesis	14	0	0.00111111	N	0	N
PWY66-381	glucocorticoid biosynthesis	13	1	0.852222	Y	0.0769231	N
PWY66-382	mineralocorticoid biosynthesis	14	1	0.154444	N	0.0714286	N
PWY66-385	dTMP de novo biosynthesis	11	2	0.0644444	N	0.181818	N
PWY66-387	fatty acid &alpha;-oxidation II	14	2	0.148889	N	0.142857	N
PWY66-388	fatty acid &alpha;-oxidation III	11	0	0.107778	N	0	N
PWY6666-1	anandamide degradation	4	0	0.0444444	N	0	N
PWY6666-2	dopamine degradation	17	3	0.0333333	N	0.176471	N
PYRUVDEHYD-PWY	pyruvate decarboxylation to acetyl CoA	7	1	0.257778	N	0.142857	N
SALVADEHYPOX-PWY	adenosine nucleotides degradation II	13	3	0.203333	N	0.230769	N
SALVPURINE2-PWY	xanthine and xanthosine salvage	7	2	0.167778	N	0.285714	N
SAM-PWY	S-adenosyl-L-methionine biosynthesis	6	1	0.273333	N	0.166667	N
SERDEG-PWY	L-serine degradation	4	2	0.32	N	0.5	N
SERSYN-PWY	serine biosynthesis	11	3	0.0455556	N	0.272727	N
THIOREDOX-PWY	thioredoxin pathway	3	0	0.243333	N	0	N
THREONINE-DEG2-PWY	threonine degradation II	8	1	0.197778	N	0.125	N
TRIGLSYN-PWY	triacylglycerol biosynthesis	4	1	0.434444	N	0.25	N
TRNA-CHARGING-PWY	tRNA charging	24	17	1	Y	0.708333	Y
TYRFUMCAT-PWY	tyrosine degradation I	13	5	0.0688889	N	0.384615	Y
UDPNACETYLGALSYN-PWY	UDP-N--acetyl-D-glucosamine biosynthesis II	11	2	0.0166667	N	0.181818	N
VALDEG-PWY	valine degradation I	20	4	0.00111111	N	0.2	N
